# Supplementary material for: Effects of doxycycline dose rate and pre-adulticide wait period on heartworm-associated pathology and adult worm mass
Source: Parasit Vectors. 2023 Jul 25;16:251. doi: 10.1186/s13071-023-05858-2 (PMC10369763; doi:10.1186/s13071-023-05858-2)
Supplement: Supplementary file 1 — Additional file 1: Table S1: Alanine aminotransferase (ALT) in dogs with elevated levels. Reference range = 17–115 U/l. Note that Group 6 was necropsied on day 30. [file 13071_2023_5858_MOESM1_ESM.xlsx]

## Sheet: Sheet1
Dog ID	Group	Study day
		-1	14	21	28	35	42	49	56	61
1407	3 (control)	*148	*192	*187	*302	*247	*258	*265	*359	*243
1406	4 (control)	*116	110	*133	*142	*143	*143	*163	*136	112
1393	5 (control)	72	53	57	69	81	77	*181	*117	80
1385	6 (control)	79	67	86	97	104	94	106	*127	93
1390	6 (10 mg/kg)	*128	77	92	86	–	–	–	–	–
1423	7 (5 mg/kg)	66	88	*151	99	102	110	96	81	80
1391	7 (5 mg/kg)	108	*121	*116	*116	*120	61	41	41	35
1501	8 (7.5 mg/kg)	115	89	71	65	92	*126	91	81	73
1399	8 (7.5 mg/kg)	*188	*136	*227	*210	*222	*270	*253	*298	*207
1408	9 (10 mg/kg)	104	74	96	88	112	*118	*118	*138	105
1386	9 (10 mg/kg)	*144	110	99	107	*130	*124	*164	*220	*129
1416	9 (10 mg/kg)	72	77	96	92	115	106	109	*151	*129
* Elevated ALT levels
