# Supplementary material for: Effects of doxycycline dose rate and pre-adulticide wait period on heartworm-associated pathology and adult worm mass
Source: Parasit Vectors. 2023 Jul 25;16:251. doi: 10.1186/s13071-023-05858-2 (PMC10369763; doi:10.1186/s13071-023-05858-2)
Supplement: Supplementary file 2 — Additional file 2: Table S2: Weight of male and female worms at necropsy (g). [file 13071_2023_5858_MOESM2_ESM.xlsx]

## Sheet: Sheet 1
Weight of male and female worms at necropsy (g)
Group 1				Group 2				Group 3				Group 4				Group 5				Group 6				Group 7				Group 8				Group 9
Control group necropsied day 90				Control group necropsied day 120				Control group necropsied day 150				Tx group necropsied day 120, 6 ug/kg IVM + 5 mg/kg DOX for 28 days				Tx group necropsied day 120, 6 ug/kg IVM + 7.5 mg/kg DOX for 28 days				Tx group necropsied day 120, 6 ug/kg IVM + 10 mg/kg DOX for 28 days				Tx group necropsied day 150, 6 ug/kg IVM + 5 mg/kg DOX for 28 days				Tx group necropsied day 150, 6 ug/kg IVM + 7.5 mg/kg DOX for 28 days				Tx group necropsied day 150, 6 ug/kg IVM + 10 mg/kg DOX for 28 days
Dog	Female weight	Male weight		Dog	Female weight	Male weight		Dog	Female weight	Male weight		Dog	Female weight	Male weight		Dog	Female weight	Male weight		Dog	Female weight	Male weight		Dog	Female weight	Male weight		Dog	Female weight	Male weight		Dog	Female weight	Male weight
1414	0.215	0.045		1422	0.155	0.05		1385	0.15	0.05		1402	0.195	0.05		1421	0.155	0.055		1390	0.185	0.05		1423	0.14	0.035		1424	0.17	0.045		1408	0.155	0.045
	0.21	0.045			0.18	0.06			0.165	0.06			0.205	0.055			0.15	0.055			0.215	0.05			0.135	0.055			0.16	0.045			0.145	0.055
	0.175	0.045			0.16	0.05			0.175	0.05			0.17	0.05			0.18	0.05			0.23	0.05			0.12	0.05			0.135	0.05			0.155	0.055
	0.12	0.045			0.175	0.055			0.185	0.04			0.17	0.055			0.15	0.05			0.18	0.055			0.13	0.05			0.165	0.045			0.15	0.045
	0.2	0.045			0.175	0.055			0.155	0.045			0.19	0.055			0.185	0.045			0.165	0.06			0.145	0.045			0.16	0.04			0.165	0.045
	0.165	0.035			0.2	0.05			0.165	0.04			0.165	0.05			0.175	0.055			0.16	0.055			0.13	0.045			0.165	0.035			0.135	0.055
	0.195	0.055			0.175	0.05			0.185	0.06			0.18	0.04			0.17	0.05			0.195	0.06			0.14	0.045			0.16	0.045			0.145	0.05
	0.165	0.055			0.17	0.045			0.18	0.045			0.19				0.195				0.2				0.135				0.15	0.055			0.15	0.05
	0.14				0.19				0.18				0.17				0.16				0.195				0.15				0.17				0.15
	0.145				0.175				0.195				0.16				0.195				0.175				0.135								0.15
	0.125				0.16				0.195				0.2				0.155				0.185				0.125			1501	0.15	0.05			0.135
																									0.13				0.175	0.04
1388	0.16	0.04		1410	0.22	0.045		1393	0.16	0.045		1415	0.185	0.06		1418	0.155	0.05		1409	0.145	0.05							0.13	0.045		1416	0.165	0.055
	0.11	0.045			0.19	0.055			0.175	0.045			0.17	0.06			0.17	0.06			0.175	0.05		1420	0.16	0.04			0.15	0.05			0.155	0.045
	0.15	0.04			0.2	0.04			0.165	0.045			0.17	0.05			0.15	0.05			0.135	0.05			0.165	0.04			0.145	0.045			0.155	0.035
	0.145	0.05			0.2	0.015			0.165	0.06			0.165	0.05			0.18	0.05			0.145	0.055			0.135	0.045			0.15				0.115	0.04
	0.155	0.04			0.205	0.05			0.155				0.19	0.045			0.21	0.05			0.185	0.045			0.165	0.035			0.125				0.13	0.045
	0.155	0.055			0.19	0.055			0.175				0.17	0.04			0.15	0.055			0.19	0.045			0.145	0.035			0.13				0.16	0.05
	0.13	0.04			0.17				0.165				0.17	0.055			0.18	0.055			0.16	0.045			0.135	0.05			0.175				0.15
	0.155	0.06			0.2				0.155				0.165	0.05			0.145	0.055			0.185	0.045			0.145	0.045			0.15				0.135
	0.15				0.185												0.155				0.17				0.125	0.05			0.12				0.15
	0.125				0.185			1411	0.145	0.035		1417	0.155	0.055			0.18								0.135								0.155
	0.15								0.125	0.045			0.165	0.06			0.16			1419	0.16	0.045			0.15			1500	0.18	0.045			0.155
	0.14			1502	0.145	0.055			0.15	0.045			0.19	0.05							0.175	0.045			0.15				0.135	0.045
					0.195	0.05			0.16	0.055			0.165	0.055		1398	0.125	0.055			0.18	0.055							0.145	0.055		1386	0.145	0.06
1413	0.09	0.045			0.19	0.055			0.17	0.05			0.19	0.05			0.165	0.055			0.17	0.06		1412	0.115	0.045			0.13	0.045			0.16	0.045
	0.15	0.045			0.165	0.05			0.17	0.04			0.17	0.055			0.205	0.05			0.18	0.05			0.135	0.045			0.13	0.05			0.15	0.04
	0.15	0.035			0.2				0.165				0.17	0.05			0.185	0.045			0.145	0.055			0.14	0.045			0.145	0.045			0.155	0.055
	0.12	0.05			0.2				0.165				0.17	0.055			0.19	0.055			0.18	0.045			0.15	0.045			0.145	0.045			0.16	0.045
	0.145	0.05			0.2				0.155				0.175				0.195	0.05			0.19				0.135	0.04			0.16	0.05			0.145	0.045
	0.14	0.04			0.205				0.165				0.18				0.15	0.06			0.15				0.13	0.05			0.18				0.165	0.045
	0.13	0.04			0.185								0.155				0.215				0.17				0.12	0.045			0.13				0.155	0.05
	0.12	0.06						1406	0.17	0.045							0.19				0.105					0.045			0.14				0.17
	0.15			1396	0.19	0.055			0.16	0.04		1498	0.16	0.055			0.17									0.05			0.16				0.165
	0.14				0.185	0.065			0.15	0.045			0.16	0.055			0.18			1400	0.16	0.045											0.145
	0.125				0.2	0.055			0.165	0.05			0.17	0.06			0.155				0.165	0.05		1391	0.15	0.045		1399	0.14	0.035
					0.18	0.05			0.185	0.04			0.165	0.065							0.165	0.055			0.165	0.04			0.155	0.05		1387	0.155	0.055
1499	0.16	0.05			0.175	0.075			0.155	0.035			0.19			1401	0.18	0.06			0.16	0.05			0.145	0.055			0.13	0.045			0.16	0.05
	0.17	0.04			0.22	0.05			0.16	0.04			0.155				0.145	0.05			0.155	0.05			0.145	0.045			0.155	0.045			0.145	0.04
	0.17	0.045			0.185	0.055				0.04			0.175				0.16	0.04			0.185	0.05			0.155	0.045			0.135	0.045			0.165	0.05
	0.165	0.05						1407	0.185	0.05			0.195				0.18	0.06			0.175	0.055			0.145	0.04			0.165	0.045			0.15	0.05
	0.155	0.04		1404	0.175	0.045			0.165	0.045			0.19				0.16	0.05			0.19	0.045			0.135	0.045			0.145	0.05			0.155	0.045
	0.175	0.05			0.18	0.06			0.165	0.045							0.165	0.05			0.15				0.155	0.05			0.145				0.12	0.055
	0.15	0.05			0.175	0.055			0.17	0.04		1389	0.16	0.055			0.165	0.06			0.165				0.13				0.135				0.155	0.05
	0.16				0.2	0.06			0.15	0.035			0.185	0.055			0.155				0.18								0.145				0.145
	0.16				0.16	0.06			0.125	0.04			0.175	0.055			0.145				0.18			1310	0.165	0.045
	0.185				0.2	0.06			0.145	0.04			0.205	0.06			0.17								0.15	0.05		1392	0.145	0.03		1397	0.18	0.05
	0.175				0.145	0.06			0.175	0.05			0.18	0.055			0.175			1405	0.165	0.055			0.14	0.045			0.18	0.05			0.16	0.05
					0.165	0.05			0.155				0.135	0.055			0.16				0.135	0.05			0.125	0.045			0.155	0.05			0.145	0.05
1394	0.15	0.045			0.17								0.185	0.05							0.185	0.05			0.155	0.045			0.135	0.05			0.15	0.05
	0.13	0.05			0.18								0.175			1403	0.165	0.055			0.165	0.05			0.16	0.05			0.165	0.04			0.15	0.045
	0.12	0.045											0.155				0.165	0.055			0.145	0.05			0.17				0.17	0.045			0.14	0.045
	0.14	0.04											0.165				0.2	0.05			0.135				0.165				0.15	0.045			0.125	0.045
	0.15	0.045															0.185	0.04			0.15				0.155								0.15	0.045
	0.15	0.035															0.18	0.05			0.165												0.155
	0.155	0.045															0.165	0.05			0.16												0.145
	0.105	0.05															0.175	0.05			0.15												0.155
	0.15																0.19																0.13
	0.13																0.165
	0.135																0.165
	0.165
